# Supplementary material for: A DNA Finite-State Machine Based on the Programmable Allosteric Strategy of DNAzyme
Source: Int J Mol Sci. 2023 Feb 10;24(4):3588. doi: 10.3390/ijms24043588 (PMC9963683; doi:10.3390/ijms24043588)
Supplement: Supplementary file 1 [file ijms-24-03588-s001.zip]

Archive with 1 entries (1 files):
- ijms-2131885-SI.pdf
